# Supplementary material for: Perceived listening ability and hearing loss: Systematic review and qualitative meta-synthesis
Source: PLoS One. 2022 Oct 25;17(10):e0276265. doi: 10.1371/journal.pone.0276265 (PMC9595527; doi:10.1371/journal.pone.0276265)
Supplement: S2 Table — (XLSX) [file pone.0276265.s003.xlsx]

## Sheet: CerQUAL Assessment
	Hughes, SE, Boisvert, I, McMahon, CM, Steyns, A, Neal, K. Perceived listening ability and hearing loss: systematic review and qualitative meta-synthesis. PLOS One
	GRADE CERQual Assessment
	Theme	Summary of Finding	Studies included in theme	Methodological Limitations	Coherence	Adequacy	Relevance	CerQUAL assessment of confidence	Explanation of CerQUAL assessment
	D1: Perceived listening ability as navigation	AWHL accounts of perceived listening ability describe listening for communication as navigational act, defined here as the AWHL's need to be responsive and to adapt to the changing requirments of communication to optimise interaction for success. Listening skills were found to be a reflection of the dynamic and complex adaptive nature of communcation. Listening abilities or behaviours were sugges…	Alsawy 2020; Athalye 2014; Bennett 2021; Bennion 2013; Bryant 2020; Choi 2018; Cudmore 2017; Davies 2001; Davies 2021; Dawes 2014; Fitzpatrick 2010; Foster 2003; Preminger 2014; Pryce 2012; Fulford 2011; Funk 2018; Gfeller 2019; Giolas 1967; Granberg 2014; Hallam 2008; Hallberg 1991; Hallberg 1995; Hallberg 1996; Hass-Slavin 2005; Heacock 2019; Hua 2015; Hughes 2018; Jeffs 2015; Jonsson 2018; Lap…	Forty-three studies (93.5% of the included studies) contributed to this review finding. Of the 43 represented studies, 40 (93.0%) had clearly stated aims and a qualitative methodology was appropriate for 42 (97.7%) studies. The strengths of the body of studies contributing to this theme were: 38 (88.4%) had an appropriate research design, 36 (83.7%) used an appropriate recruitment strategy, and 4…	All 43 contributing studies had findings that supported this theme. No studies contained data which was contradictory to the theme. Coherance for this theme is considered to have no or very minor conerns about cohernence.	Ninety-four (44.3%) codes contributed to this theme. Minor concerns regarding adequacy as nearly all studies (93.5%) and approxiamtely half of all initial codes contributed to this theme. Furthermore, themes D1 and D2 are related with Theme D2 describing contextual factors that modulate the abilities described in D1 thus providing further evidence of the adequacy of the data.	Moderate concerns. 11 (25.6%) of the 43 contributing studies were related directly to the review question (addressed AWHL's perceived listening ability) and 33 (76.7%) were of partial or indirect relevance. 24 (55.8%) papers directly addressed AWHL and 19 (44.2%) papers addressed a subgroup of the population of AWHL or their communication partners. 24 (55.8%) of studies were relevant across all s…	Moderate confidence	This finding was graded as moderate confidence as it is likely that that finding is a reasonable representation of AWHL’s perceptions and understanding of their listening ability. Confidence was reduced by moderate concerns about relevance and methodological limitations.
	D2: External modifiers of perceived listening ability	AWHL perceived a number of external factors with potential to impact their listening abilities. These contextual influences could be detrimential or enabling to communicative and listening success. AWHL were suggested to leverage these external influences to optimise listening and communication.	Alsawy 2020; Athalye 2014; Bennett 2021; Bennion 2013; Choi 2018; Cudmore 2017; Davies 2001; Davies 2021; Dawes 2014; Fitzpatrick 2010; Foster 2003; Fulford 2011; Funk 2018; Gfeller 2019; Giolas 1967; Granberg 2014; Hallam 2008; Hallberg 1991; Hallberg 1993; Hallberg 1995; Hass-Slavin 2005; Hua 2015; Hughes 2018; Jeffs 2015; Jonsson 2018; Laplante-Levesque 2006; Lockey 2010; Lucas 2018; McRackan …	Thirty-nine studies contributed to this review finding. Of the 39 represented studies, 36 (92.3%) studies had clearly stated aims and a qualitative methodology was appropriate for 38 (97.4%) of the contributing studies. The strengths of the body of studies contribting to this theme were: appropriate research designs (34 studies, 87.2%), appropriate research strategy (32 studies, 82.1%), appropria…	39 studies had main findings that contributed to this theme. Contributing data was primarily descriptive/interpretative. 2 (5.4%) codes were found to have contradictory findings from 8 (20.5%) of the 39 contributing studies. Contradictory findings related to participants' varied experiences of using hearing aids as specific type of technical support. Consistency of reporting across multiple studi…	37 (16.2% of all codes) codes from 39 (84.8%) studies contributed to this theme. Minor concerns regarding adequacy because overall coverage of coding for this theme was low. However, data from the contributing studies was descriptive, consistent with the descriptive nature of the finding. Redundancy amongst the data from the contributing studies implied adequacy.	Moderate concerns. 10 (25.6%) of the 39 contributing studies were related directly to the review question (addressed AWHL's perceived listening ability) and 29 (74.3%) of the contributing studies were partially or indirectly related related. 6 (15.4%) of the contributing studies to this theme directly addressed AWHL and 33 (84.6%) studies were relevant to a sugroup of the population of AWHL or th…	Moderate confidence	This finding was graded as moderate confidence as it is likely that that finding is a reasonable representation of AWHL’s perceptions and understanding of external modifiers of their perceived ability to listen. Confidence was reduced by moderate concerns about relevance and methodological limitations.
	D3: Psychosocial impacts of HL		Alsawy 2020; Athalye 2014; Bennett 2021; Bennion 2013; Bryant 2020; Choi 2018; Davies 2001; Dawes 2014; Fitzpatrick 2010; Foster 2003; Funk 2018; Gfeller 2019; Granberg 2014; Hallam 2008; Hallberg 1991; Hallberg 1993; Hallberg 1995; Hallberg 1996; Hass-Slavin 2005; Hua 2015; Hughes 2018; Laplante-Levesque 2006; Lockey 2010; Lucas 2018; McRackan 2017; Miller 2017; Pryce 2012; Punch 2019; Rembar 20…	37 studies (80.4%) contributed to this theme. Of the 37 studies, 36 studies (97.3%) had clearly stated aims and a qualitative methodology was appropriate for all studies. The strengths of the body of studies contribting to this theme were an appropriate research design (34 studies, 91.9%), appropriate recruitment strategy (30 studies, 81.1%), and appropriate data collection methods (97.3%). The w…	37 studies had main finding that contributed to this theme. None of the 55 initial codes were found to have contradictory findings. Coherence for this theme was rated as no or very minor concerns. This is likely due to close fit between the descriptive theme and focus of the primary studies.	53 (23.1%) codes from 37 (80.3%) studies contributed to this theme. No or very minor concerns regarding adequacy because the contributing studies often provided thick data for this finding.	Moderate concerns. 10 (27.0%) of the 37 contributing studies were related directly to the review question (addressed AWHL's perceived listening ability) and 27 (73.0%) of the contributing studies were partially or indirectly related related. 5 (13.5%) of the contributing studies to this theme broadly addressed AWHL and 32 (86.5%) studies were relevant to a sugroup of the population of AWHL (e.g.,…	Moderate confidence	This finding was graded as moderate confidence as it is likely that that finding is a reasonable representation of the psychosocial impacts of hearing loss. Confidence was reduced by moderate concerns about relevance of the studies to the review question and methodological limitations. We had no or very minor concerns about coherence or adequacy.
	D4: Communication partner perspectives		Alsawy 2020; Athalye 2014; Bennett 2021; Bennion 2013; Choi 2018; Davies 2001; Fitzpatrick 2010; Foster 2003; Fulford 2011; Funk 2018; Gfeller 2019; Granberg 2014; Hallam 2008; Hallberg 1991; Hallberg 1993; Hallberg 1995; Hass-Slavin 2005; Heacock 2019; Hua 2015; Laplante-Levesque 2006; Lockey 2010; Lucas 2018; McRackan 2017; Miller 2017; Rembar 2009; Scarinci 2008; Scarinci 2009; Scharp 2020; Sh…	31 studies (67.4%) contributed to this theme. Of the 31 studies, 30 (96.8%) had clearly stated aims and a qualitative methodology was appropriate for all 31 studies. The strengths of the body of studies contribting to this theme were:appropraite research designs (29 studies, X%), appropriate data collection methods (30 studies), sufficiently rigourous data analysis (22 studies, 71.0%), and 29 stu…	31 studies had a main finding that contributed to this theme. Data were varied across the 24 codes and represented the different ways communication partners do or don't provide support. These experiences were presented in a fair and balanced way consistent with the complexity and variety that exists within human relationships; therefore cohernece for this theme was rated as no or very minor conce…	24 (10.5%) codes from 31 (67.4%) studies contributed to this theme. Moderate concerns regarding adequacy because although the included studies presented communication partner perspectives, these data focussed most on psychosocial impacts and only thin data regarding AWHL listening abilities were found (providing an explanation for the relatively small percentage of codes that informed this theme.	Moderate concerns. 8 (25.8%) of the 31 contributing studies were related directly to the review question (addressed AWHL's perceived listening ability) and 23 (74.2%) of the contributing studies were partially or indirectly related. 4 (12.9%) of the contributing studies to this theme directly addressed the population AWHL and 27 (87.1%) studies were relevant to a sugroup of the population of AWHL…	Moderate confidence	This finding was graded as moderate confidence as it is likely that that finding is a reasonable representation of the perspectives of communication partners as regards AWHL listening abilities. Confidence was reduced by moderate concerns about relevance of the studies to the review question, adequacy, and methodological limitations. We had no or very minor concerns about coherence.
	D5: Self-efficacy (Perceived capability for listening)		Alsawy 2020; Athalye 2014; Bryant 2020; Foster 2003; Gfeller 2019; Hallam 2008; Hallberg 1991; Hughes 2018; Laplante-Levesque 2006; Lockey 2010; Lucas 2018; Scharp 2020; Shaw 2013; Vaisberg 2019; Vieira 2018	15 studies (32.6%) contributed to this theme. Of the 15 studies, all (100%) had clearly stated aims and a qualitative methodology was appropriate. The strengths of the body of studies contributing to this theme were used of an appropriate research design and rigorous data analysis (14 studies, 93.3%), all (100%) used appropriate data collection methods. Methodological weaknesses of the body of st…	None of the primary studies targeted self-efficacy as a focus of study although the concept was represented in the data. Two (20%) codes had contradictory findings drawn from 5 (50%) studies. These findings related to participants perceptions of hearing loss as a disability and self-awareness regarding the extent/impact of their hearing loss. This theme is not fully developed as self-efficacy was…	10 (4.4%) codes from 15 (32.6%) studies contributed to this theme. Moderate concerns regarding adequacy because although a third of the included studies gave mention to self-efficacy, this was done in a superficial, descriptve way. It was not possible to develop a rich, nuanced explanation from the included studies.	Moderate concerns. 4 (26.7%) of the 15 contributing studies were related directly to the review question (addressed AWHL's perceived listening ability) and 11 (73.3%) of the contributing studies were partially or indirectly related. 2 (13.3%) of the contributing studies to this theme broadly addressed AWHL and the remaining studies (n = 13, 86.7%) were relevant to a sugroup of the population of A…	Low confidence	This finding was graded as low confidence as it is likely that that finding is an incomplete representation of AWHL;s self-efficacy for listening. Confidence was reduced by moderate concerns about relevance of the studies to the review question, adequacy,adequacy, and methodological limitations. We had moderate-to-serious concerns about coherence.
	D6: Cognitive load	Listening ability was described in terms of a need for increased listening effort that resulted in fatigue and cognitive resource depletion.	Davies 2021; Foster 2003; Gfeller 2019; Granberg 2014; Hallam 2008; Hallberg 1991; Hallberg 1993; Hua 2015; Hughes 2018; Jeffs 2015; Jonsson 2018; Lockey 2010; Lucas 2018; McRackan 2017; Miller 2017; Preminger 2014; Schlau 2004; Vieira 2018	18 studies (41.9%) contributed to this theme. Of the 18 studies, all had clearly stated aims and the use of a qualitative methodology, the study design, and data collection and analysis methods were appropriate. Methodological limitations included inadequate consideration/reporting of the researcher-participant relationship (5 studies were appropriate, 27.8%), lack of an appropriate recruitment s…	Two (11.1%) of the 18 contributing studies investigated cognitive load (described as listening effort and fatigue) as a primary study aim. None of the 11 initial codes had contradictory findings. Coherence for this theme was rated as no or very minor concerns.	11 (4.8%) codes from 18 (39.1%) studies contributed to this theme. Minor concerns regarding adequacy because although two of the contributing studies provided rich, thick explanatory data relating to the review finding (eg Hughes et al, Gfeller et al), several of the studies contributed only superficial data therefore adequacy rating was downgraded from no/very minor to minor concerns.	Moderate concerns. 4 (22.2%) of the 18 contributing studies were related directly to the review question (addressed AWHL's perceived listening ability) and 14 (77.8%) of the contributing studies were partially or indirectly related related. 4 (122.2%) of the contributing studies to this theme directly addressed AWHL and 14 (77.8%) studies were relevant to a sugroup of the population of AWHL (e.g.…	Moderate confidence	This finding was graded as moderate confidence as it is likely that that finding is a reasonable representation of the perspectives of AWHL regarding listening effort and fatgiue/cognitive consequences of listening. Confidence was reduced by moderate concerns about relevance of the studies to the review question and methodological limitations. We had minor or very minor concerns about coherence a…
