# Supplementary material for: Perceived listening ability and hearing loss: Systematic review and qualitative meta-synthesis
Source: PLoS One. 2022 Oct 25;17(10):e0276265. doi: 10.1371/journal.pone.0276265 (PMC9595527; doi:10.1371/journal.pone.0276265)
Supplement: S1 Dataset — (XLSX) [file pone.0276265.s005.xlsx]

## Sheet: Hughes_PLOS_Metasynthesis_S1 Da
Hughes, SE, Boisvert, I, McMahon, CM, Steyn, A, Neal, K. Perceived listening ability and hearing loss: systematic review and qualitative metasynthesis. PLOS One
Covidence #	Study ID	Title	Reviewer Name	Study title	Author	Year	Country		Number of participants	Age (Mean, SD)	Gender (% female)	Ethnicity	Severity of HL	Hearing device use	Comorbidities	Aims of study	Method of data collection (e.g., focus group, interview)	Analysis methods (e.g., grounded theory, phenomenology)	1. Was there a clear statement of the aims of the research?	1. Was there a clear statement of the aims of the research? supporting text	2. Is a qualitative methodology appropriate?	2. Is a qualitative methodology appropriate? supporting text	3. Was the research design appropriate to address the aims of the research?	3. Was the research design appropriate to address the aims of the research? supporting text	4. Was the recruitment strategy appropriate to the aims of the research?	4. Was the recruitment strategy appropriate to the aims of the research? supporting text	5. Was the data collected in a way that addressed the research issue?	5. Was the data collected in a way that addressed the research issue? supporting text	6. Has the relationship between the researcher and participants been adequately considered?	6. Has the relationship between the researcher and participants been adequately considered? supporting text	7. Have ethical issues been taken into consideration?	7. Have ethical issues been taken into consideration? supporting text	8. Was the data analysis sufficiently rigorous?	8. Was the data analysis sufficiently rigorous? supporting text	9. Is there a clear statement of findings?	9. Is there a clear statement of findings? supporting text	10. How valuable is the research (to aims of the review?)	10. How valuable is the research (to aims of the review?) supporting text
3045	Davis 2021	Understanding Listening-Related Fatigue: Perspectives of Adults with Hearing Loss	Sarah Hughes	Understanding Listening-Related Fatigue:Perspectives of Adults with Hearing Loss	Davis, H	2021	USA		43	53.5 years (SD 16.2, range 20-77 years)	32 (74.4%)	Not reported	Mean PTA = 42.4 db HL in better ear	Mixed (HA = 34; CI = 3; 6 non-users)	Not reported	To identify key domains and constructs of listening-related fatigue. Our goal was to create a theoretical framework for understanding listening-related fatigue that could guide the development of a reliable and valid assessment tool.	Focus groups	Thematic analysis	Yes		Yes		Yes		Yes		Yes		Can't tell		Yes		Yes	Use of two coders, diagramming, engagement with literature	Yes		Yes	mention of coping strategies, environmental modifiers
3034	Bennett 2021	Coping with the social challenges and emotional distress associated with hearing loss: a qualitative investigation using Leventhal's self-regulation theory	Sarah Hughes	Coping with the social challenges and emotional distress associated with hearing loss: a qualitative investigation using Leventhal‚Äôs self-regulation theory	Bennett, RJ	2021	Australia		30 (AWHL, n = 21 + significant others = 9)	73, SD 8 = AWHL, range full sample = 19 - 88	21 (70.0%)	Not reported	Not reported	17 = HAs, 2 = Ci+CI, 2 = unaided	Not reported	"To explore the lived experience of social challenges and emotional distress in relation to hearing loss and the coping mechanisms employed to manage them."	Semi-structured interviews and focus groups	Inductive and deductive thematic analysis (Perry & Jensen, 2001; Braun & Clarke. 2006)	Yes		Yes		Yes		Yes		Yes		Yes		Yes	Ethical approval granted	Yes				Yes
3027	Bryant 2020	Experiences of Hearing Loss and Audiological Rehabilitation for Older Adults With Comorbid Psychological Symptoms: A Qualitative Study	Sarah Hughes	Experiences of Hearing Loss and Audiological Rehabilitation for OlderAdults With Comorbid PsychologicalSymptoms: A Qualitative Study	Laird	2020	Australia		14	70.5 (SD = 4.45, range = 64-80)	6 (42.9%)	Not reported	Not reported	HAs = 10, HA+CI = 4	depression, anxiety, psychosis	"To understand experiences of hearing loss and audiological rehabilitation from the perspective of older adults with comorbid psychological symptoms (e.g., depression, anxiety, psychosis)."	Semi-structured interviews	Thematic analysis (Braun & Clarke, 2006)	Yes		Yes		Yes		Yes		Yes		Yes		Yes		Yes		Yes		Yes
2824	Heacock 2019	Adult Children's Perspectives on Their Role in Their Parent's Hearing Healthcare Processes	Sarah Hughes	Adult children's perspectives on their role in their parent's hearing healthcare processes	Heacock et al.	2019	USA		12	range = 22 - 58 years)	8 (66.7%)	not reported	N/A	N/A (parents = HAs)	not reported	To describe the role of the adult child in the hearing healthcare process of a parent with HL.	semi-structured interviews	thematic analysis	Yes		Yes		Yes		Yes		Yes		Can't tell	Not reported	Can't tell	None reported	Yes	Clear description of approaches, use of verbatim quotes	Yes		Yes	Theme - communication strategies
2824	Heacock 2019	Adult Children's Perspectives on Their Role in Their Parent's Hearing Healthcare Processes	Katie Neal	Adult Children‚Äôs Perspectives on Their Role in TheirParent‚Äôs Hearing Healthcare Processes	Heacock et al.	2019	USA		12	22-58	0.667	Not stated	None	None	Not stated	To describe the role of the adult child in the HHC process of a parent with HI	Interview	Thematic analysis	Yes		Yes		Yes		Yes		Yes		Can't tell		Can't tell		Yes		Yes		Yes
2823	Gfeller 2019	Adult Cochlear Implant Recipients' Perspectives on Experiences With Music in Everyday Life: A Multifaceted and Dynamic Phenomenon	Sarah Hughes	Adult cochlear implant recipients' perspective on experiences with music in everyday life: a multi-faceted and dynamic phenomenon	Gfeller et al.	2019	USA		40	(range 19 - 81 years)	not reported	not reported	not reported	cochlear implant, EAS, SSD	not reported	The first aim was to explore the perspectives of adult CI recipients regarding two experiences with music in everyday life: purposeful music listening and background music that competes with spoken conversation. The second aim was to develop a framework of everyday music experiences based upon CI perspectives that could inform future rehabilitative practices and research initiatives.	on-line, semi-structured open-ended questionnaires	grounded theory	Yes		Yes		Yes		Yes		Yes		Can't tell	not reported	Yes		Yes		Yes		Yes
2823	Gfeller 2019	Adult Cochlear Implant Recipients' Perspectives on Experiences With Music in Everyday Life: A Multifaceted and Dynamic Phenomenon	Katie Neal	Adult Cochlear Implant Recipients‚Äô Perspectives on Experiences With Music in Everyday Life: A Multifaceted and Dynamic Phenomenon	Gfeller et al.	2019	USA		40	19-81	Not stated	Not stated	Not stated	CI	Not stated	Explore the perspectives of adult CI recipients regarding two experiences with music in everyday life: purposeful music listening and background music that competes with spoken conversation	Online questionnaire	Grounded theory	Yes		Yes		Yes		Yes		Yes		Can't tell		Yes		Yes		Yes		Yes
2808	Cudmore 2017	Age-related hearing loss and communication breakdown in the clinical setting	Sarah Hughes	Age-Related Hearing Loss and CommunicationBreakdown in the Clinical Setting	Cudmore et al.	2017	Other:	Ireland	100	73 (SD = 0.9)	0.39	Not reported	21% unilateral, 36 % bilateral HL, 43% WNL	Not reported	Not reported	To calculate baseline prevalence of communication breakdown and to explore communication breakdown with older people with hearing loss during clinical consultations.	semi-structured interview	thematic analysis	Can't tell	Not sure if authors wish to describe the experience or establish the type and frequency of communication breakdown.	No	If the authors are trying to establish the extent of communication breakdown and type and frequency of errors interviewing patients who may not be aware of the specific errors I wonder if interviews on their own and without an observational component (ie coding of video) is sufficient?	No	See above	Yes		No	Not novel. Findings (ie themes) seems common sensical.	No		Can't tell	Not reported		Detailed description of analysis method lacking	No	Lack of detail, no clear description and seem to rely on frequency counts.	No
2808	Cudmore 2017	Age-related hearing loss and communication breakdown in the clinical setting	Katie Neal	Age-Related Hearing Loss and Communication Breakdown in the Clinical Setting	Cudmore	2017	UK		100	73	0.39		57% HL	No stated	Not stated	Clinical communication breakdown exploration in adults with HL	Interview	Thematic analysis	No		Can't tell		Can't tell		Yes		Can't tell		No		Can't tell		Can't tell		No		No
2594	Hass-Slavin 2005	Challenges and strategies related to hearing loss among dairy farmers	Sarah Hughes	Challenges and strategies related to hearing loss among dairy farmers	Hass-Slavin et al	2005	Canada		13	not reported	3 (23.1%)	not reported	self-reported HL in at least one ear	not reported	not reported	To explore the challenges and coping strategies experienced by dairy farmers with self-reported hearing loss and communication difficulties.	in-depth interviews	"a process that results in the fundamental tree structure"	Yes		Yes		Yes	Seems so but limited in detail	Yes		Yes		Can't tell	Not described	Can't tell	Not reported	Can't tell	Data analysis process not reported	Yes		Yes	Discusses problem-focussed coping strategies so may be useful for examining listening experiences, but in a limited way.
2594	Hass-Slavin 2005	Challenges and strategies related to hearing loss among dairy farmers	Katie Neal	Challenges and Strategies Related to Hearing Loss Among Dairy Farmers	Hass-Slavin et al.	2005	Canada		13	Not reported	0.231	Not stated	Self-report	Not stated	not stated	Exploration of coping strategies of dairy farmers with SRHL	Interview	Tree structure	Yes		Yes		Yes		Yes		Yes		Can't tell		Can't tell		Can't tell		Yes		Yes
2485	Iezzoni 2004	Communicating about health care: observations from persons who are deaf or hard of hearing	Sarah Hughes	Communicating about health care: observations from persons who are deaf or hard of hearing	Iezzoni et al.	2004	USA		26	Deaf adults (range = 23 - 51 years); HOH (range 30 - 74 years)	14 (53.8%)	White = 22 (96.2%); Non-white or hispanic = 4 (3.8%)	not reported (D/deaf & HOH)	HA (n = 18)	not reported	To understand perceptions of health care experiences and suggestions for improving care among deaf or hard-of-hearing individuals	semi-structured group interviews	not clearly specified (thematic analysis)	Yes		Yes		Yes		Can't tell	Full description lacking, ie approach to potential participants, informed consent processes.	Yes		Can't tell	Not reported	Can't tell	Ethical approval reported, specific ethical issues were not reported.	Can't tell	Lack of detail in reporting	Yes		No	Not directly relating to listening processes
2485	Iezzoni 2004	Communicating about health care: observations from persons who are deaf or hard of hearing	Katie Neal	Communicating about health care: observations from persons who are deaf or hard of hearing	Lezzoni et al.	2004	USA		26	23-74	0.538	Caucasian	Deaf and HOH	HA	Not reported	To understand perceptions of health care experiences among deaf or hard-of-hearing individuals	Group interview	unspecified	Yes		Yes		Yes		Can't tell		Yes		Can't tell		Can't tell		Can't tell		Yes		Can't tell
2451	Giolas 1967	Communication problems associated with unilateral hearing loss	Sarah Hughes	Communication problems associated with unilateral hearing loss	Giolas & Wark	1967	USA		20	not reported (> 14 yrs)	not reported	not reported	unilateral HL PTA > 40 dB		not reported	to learn more about the specific nature of the problems associated with monaural hearing.	interviews	critical incident technique (Flanagan 1945)	Yes		Yes		Yes		Can't tell	not reported	Yes	critical incident technique	Can't tell	not reported	Can't tell	not reported	Yes		Yes		Can't tell	TBC
2451	Giolas 1967	Communication problems associated with unilateral hearing loss	Katie Neal	COMMUNICATION PROBLEMS ASSOCIATED WITH UNILATERAL HEARING LOSS	Giolas and Wark	1967	USA		20	Not stated	Not stated	Not stated	Unilateral		Not stated	Communication handicap in unilateral hearing loss	Interview	Critical incidence	Yes		Yes		Yes		Yes		Yes		Can't tell		Can't tell		Yes		Yes		Yes
2385	Scarinci 2008	The effect of hearing impairment in older people on the spouse	Sarah Hughes	The effect of hearing impairment in older peopleon the spouse	Scarinci, Worrall & Hickson	2008	Australia		10	mean = 70.3 years (range = 60 - 83 years)	5 (50%)	not reported	partner = range = mild to moderately-severe	various	not reported	1) To describe the spouses experiences of living with someone with a HI; (2) to describe the effect of HI on the couples‚Äô communication relationship; and (3) to identify coping strategies adopted by spouses.	in-depth interviews	phenomenology	Yes		Yes		Yes	rationale provided	Yes	EoI with researcher follow-up, purposive with maximum variation from HI database	Yes	individual, semi-structured interviews	Yes	bracketing of preconceived notions			Yes	member checking used and methods described, adequate description of methods, good use of verbatim quotes and level of detail in analysis, use of tables to support analysis	Yes		Can't tell	TBC - paper focuses on psychosocial influence of HI from partner perspective
2385	Scarinci 2008	The effect of hearing impairment in older people on the spouse	Katie Neal	The effect of hearing impairment in older people on the spouse	Scarini et al.	2008	Australia		10	60-83	0.5	Not reported	Mild - moderate	HA	Not reported	To identify the International Classification of Functioning, Disability and Health (ICF) domains and categories that describe third-party disability of spouses of older people with hearing impairment.	Interview	Phenomenology	Yes		Yes		Yes		Yes		Yes		Can't tell		Yes		Yes		Yes		Yes
2349	Hua 2015	Conceptions of working life among employees with mild-moderate aided hearing impairment: A phenomenographic study	Sarah Hughes	Conceptions of working life among employees with mild-moderate hearing impairment: A phenomenographic study	Hua et al.	2015	Sweden		15	47.4 year (SD = 14.0, range = 18 - 65 years)	not reported	not reported	bilateral MMHL PTA = 39.6 (R), 34.0 (L) dB HL	HAs	not reported	To explore the conceptions of working life among employees with mild-moderate aided hearing impairment	semi-structured interviews	phenomenography (Marton 1981)	Yes		Yes		Yes		Yes	Sample used in previous study on work?	Yes		Yes	Discussed in the context of phenomenographic research. Researcher reflexivity not discussed		Ethical approval reference reported	Yes	clearly described and referenced procedure, credibility discussed	Yes		Yes	theme - communication strategies
2349	Hua 2015	Conceptions of working life among employees with mild-moderate aided hearing impairment: A phenomenographic study	Katie Neal	Conceptions of working life among employees with mild-moderate aided hearing impairment: A phenomenographic study	Hua et al.	2015	Sweden		15	47.4	Not stated	Not stated	Mild - moderate	HA	Not stated	To explore the conceptions of working life among employees with mild-moderate aided hearing impairment (HI). Design:	Interview	Phenomenology	Yes		Yes		Yes		Yes		Yes		Yes		Yes		Yes		Yes		Yes
2303	Hallberg 1995	COPING WITH NOISE-INDUCED HEARING-LOSS - EXPERIENCES FROM THE PERSPECTIVE OF MIDDLE-AGED MALE VICTIMS	Sarah Hughes	Coping with noise-induced hearing loss: experiences from the perspective of middle-aged victims	Hallberg & Barrenas	1995	Sweden		53	54.8 years (SD = 3.4 years)	0 (0%)	not reported	noise-induced hearing loss (PTA = 35 dB HL)	n = 53	not reported	To describe coping with noise-induced hearing loss from the perspective of middle-aged men; to gain a deeper insight in their experiences of suffering from NIHL	interviews	grounded theory	Yes		Yes		Yes		Yes		Yes		Can't tell	not reported	Can't tell	none reported	Yes	Assume so based on the details of the findings and verification by second researcher. Mention of credibility and processes but not addressed in results or discussion.	Yes		Yes	discusses strategy use, may be applicable to review
2303	Hallberg 1995	COPING WITH NOISE-INDUCED HEARING-LOSS - EXPERIENCES FROM THE PERSPECTIVE OF MIDDLE-AGED MALE VICTIMS	Katie Neal	Coping with noise-induced hearing loss:experiences from the perspective of middle-aged male victims	Hallberg and Barrenas	1995	Sweden		53	55	0	Not stated	HF HL	Not reported	Not stated	To describe coping with hearing loss from the perspective of middle age men.	Interview	Grounded theory	Yes		Yes		Yes		Yes		Yes		Can't tell		Can't tell		Yes		Yes		Yes
2234	Foster 2003	Deaf people at work: assessment of communication among deaf and hearing persons in work settings	Sarah Hughes	Deaf people at work: assessment of communication among deaf and hearing persons in work settings	Foster & MacLeod	2003	USA		15	not reported	not reported	not reported	not reported	not reported	not reported	To describe the experiences of deaf professionals who have succeeded in attaining supervisory roles in work environments where they were the only one of very few deaf employees.	semi-structured in-depth interviews	ethnography? grounded theory?	Yes		Yes		Yes		No	Authors flagged problems with inclusion of participants who didn't meet the inclusion criteria	Yes		Can't tell			not reported	Yes		Yes		Yes
2234	Foster 2003	Deaf people at work: assessment of communication among deaf and hearing persons in work settings	Katie Neal	Deaf people at work: assessment of communication among deaf and hearing persons in work settings	Foster and Macleod	2003	USA		15	Not reported	Not reported	Not reported	Not reported	Not reported	Not reported	Assessment of communication within the real-life setting of the workplace	semi-structured interview	Ethnography	Yes		Yes		Yes		No		Yes		Can't tell		Can't tell		Yes		Yes		Yes
2061	Dawes 2014	'Getting used to' hearing aids from the perspective of adult hearing-aid users	Sarah Hughes	‚ÄòGetting used to‚Äô hearing aids from the perspective of adult hearing-aid users	Dawes et al.	2014	UK		16	72.9 years	7 (43.8%)	Not reported	mean = 22 db HL for 250 - 1kHz; mean = 56 db HL for 2kHz - 8kHz) = MMHL	hearing aids	Not reported	To describe getting used to hearing aids from the perspective of adult hearing-aid users.	focus groups	content analysis	Yes		Yes		Yes		Yes		Yes		Can't tell	Not explicitly discussed	Can't tell	Ethical issues were not explicitly discussed	Yes	two researchers and a third who coded 20%, consensus discussions, saturation discussed	Yes		Yes	Useful to clinicians in their counseling of first time hearing aid users.
2061	Dawes 2014	'Getting used to' hearing aids from the perspective of adult hearing-aid users	Katie Neal	‚ÄòGetting used to‚Äô hearing aids from the perspective of adult hearing-aid users	Dawes et al.	2014	UK		16	73	0.438	Not stated		HA	Not reported	Describe getting used to hearing aids from the perspective of adult hearing-aid user	Focus groups	Content analysis	Yes		Yes		Yes		Yes		Yes		Can't tell		Can't tell		Yes		Yes		Yes
1883	Vieira 2018	Effects of cochlear implantation on adulthood	Sarah Hughes	Effects of cochlear implantation on adulthood	Viera et al.	2018	Other:	Brazil	16	mean = 41.7 (range = 28 - 58 years)	5 (31.3%)	not reported	severe-profound SNHL	unilateral CI = 13	not reported	To understand the benefits of cochlear implantation in adulthood from the perspective of users.	semi-structured interview	grounded theory	Yes		Yes		Yes		Can't tell	Not described	Yes		Can't tell	Not reported	Yes	Presume yes - Ethical approval reported	Yes	Ok , one note - themes described but relationships among themes not explicitly discussed, not clear which were core v central categories	Yes		Can't tell	focusses on psychosocial aspects of benefit
1883	Vieira 2018	Effects of cochlear implantation on adulthood	Katie Neal	Effects of cochlear implantation on adulthood	Vieria et al.	2018	Other:		16	41.7	0.31	Not reported	severe-profound	CI	Not stated	Understand the benefits of cochlear implantation in adulthood from the perspective of users.	Interview	Grounded theory	Yes		Yes		Yes		Can't tell		Yes		Can't tell		Can't tell		Yes		Yes		Can't tell
1882	Rembar 2009	Effects of cochlear implants: A qualitative study	Sarah Hughes	Effect of cochlear implants: A qualitative study	Rembar et al.	2009	Other:	Norway	74	56.2 years (SD = 15.2 years, range = 22 -81)	44 (59%)	not reported	severe-profound SNHL	CI	not reported	To gain a deeper insight into the effects of cochlear implants on recipients‚Äô lives, as perceived by the recipients themselves.	questionnaire comprised of 4 open-ended questions	descriptive method (Malterud 2003)	Yes		Yes		Yes	cross-sectional open-ended survey	Yes	postal survey to full caseload of two hospitals	Yes		Can't tell	mentioned "interaction" and "interpretation" but relationship not explicitly discussed.	Yes	Presume - ethical approval granted for study	Can't tell	two researchers, clear description, but credibility and trustworthiness not discussed	Yes	use of tables to support textual description of analysis, use of verbatim quotes	Can't tell	TBC - psychosocial emphasis of study
1882	Rembar 2009	Effects of cochlear implants: A qualitative study	Katie Neal	Effects of cochlear implants: a qualitative study	Rembar et al.	2009	Other:	Norway	74	22-81	0.59	Not reported	Severe-profound	CI	Not stated	To gain a deeper insight into the effects of cochlear implants on recipients, as perceived by the recipients themselves.	Questionnaire open ended	Descriptive analysis	Yes		Yes		Yes		Yes		Yes		Can't tell		Yes		Can't tell		Yes		Can't tell
1734	Bennion 2013	Insights from the experiences of older people with hearing impairment in the United Kingdom: recommendations for nurse-led rehabilitation	Sarah Hughes	Insights from the experiences of older people with hearing impairment in the United Kingdom: recommendations for nurse-led rehabilitation	Benninon & Forshaw	2013	UK		9	79.9 (range 61 - 93 years) n = 8	6 (66.6%)	not reported	not reported	bilateral hearing aids = 5, unilateral hearing aid = 4	not reported	To explore and develop a greater understanding of the experience of living with age-related hearing impairment from the perspectives of older people themselves to highlight possible recommendations for the improvement of hearing aid services and rehabilitation.	semi-structured interviews	descriptive thematic analysis (Braun & Clarke 2006)	Yes		Yes		Yes	Intuitively appropriate; however, no rationale for selection of thematic analysis or semi-structured interviews provided	Yes		Yes		Can't tell	Not mentioned	No	no adjustments for communcation needs discussed, no specifics of ethics approval given	Can't tell	no verification of transcripts, second reviewer/member checks	Yes	its ok, a diagram and overview in the results section would have helped	Yes	implications for practice section gives a nice summary.
1734	Bennion 2013	Insights from the experiences of older people with hearing impairment in the United Kingdom: recommendations for nurse-led rehabilitation	Katie Neal	Insights from the experiences of older people with hearing impairment in the United Kingdom: recommendations for nurse-led rehabilitation	Bennion and Forshaw	2011	UK		9	80	0.666	Not reported	Not reported	HA=9	Not reported	To explore, and develop a greater understanding of the experience of living with age-related hearing impairment from the perspectives of older people themselves & highlight possible recommendations to improve hearing aid (HA) services and rehabilitation	Semi-structured interview	Thematic analysis	Yes		Yes		Yes		Yes		Yes		Can't tell		No		Can't tell		Yes		Yes
1654	Alsawy 2020	'It's nice to think somebody's listening to me instead of saying "oh shut up"'. People with dementia reflect on what makes communication good and meaningful	Sarah Hughes	It's nice to think somebody's listening to me instead of saying "oh shut up". People with dementia reflect on what makes communication good and meaningful.	Alsawy et al.	2019	UK		9	76.4 years (54 - 86 years)	4 (44.4%)	88.9% White British; 11.1% Mixed	N/A	N/A	Dementia, "other comorbid health problems"	To explore what makes communication with their family carers meaningful from the perspective of people living with dementia.	Video reflective tool, semi-structured interviews	Thematic analysis (Braun and Clarke 2006)	Yes		Yes		Yes		Yes		Yes	justification provided but vague	No	Methods incorporated recommendations to promote familiarisation of the participants with the researchers and research process. No discussion of researcher reflexivity reported	Can't tell	Limited detail reported re how capacity was assessed but it was mentioned. Also how the researcher accommodated potential participants' communication needs when presenting the research.	Yes	Good description of TA, inter-rater agreement sought, good use of explanatory quotes, limited explanatory/illustration of how initial codes informed category generation, limited discussion of researcher bias, consideration given to negative case (2.11 inhibitors to communication)	Yes		Yes
1654	Alsawy 2020	'It's nice to think somebody's listening to me instead of saying "oh shut up"'. People with dementia reflect on what makes communication good and meaningful	Katie Neal																Yes		Yes		Yes		Yes		Yes		Can't tell		Yes		Yes		Yes		Yes
1654	Alsawy 2020	'It's nice to think somebody's listening to me instead of saying "oh shut up"'. People with dementia reflect on what makes communication good and meaningful	Consensus	It's nice to think somebody's listening to me instead of saying "oh shut up". People with dementia reflect on what makes communication good and meaningful.	Alsawy et al.	2019	UK		9	76.4 years (54 - 86 years)	4 (44.4%)	88.9% White British; 11.1% Mixed	N/A	N/A	Dementia, "other comorbid health problems"	To explore what makes communication with their family carers meaningful from the perspective of people living with dementia.	Video reflective tool, semi-structured interviews	Thematic analysis (Braun and Clarke 2006)	Yes		Yes		Yes		Yes		Yes		No	Methods incorporated recommendations to promote familiarisation of the participants with the researchers and research process. No discussion of researcher reflexivity reported	Can't tell	Limited detail reported re how capacity was assessed but it was mentioned. Also how the researcher accommodated potential participants' communication needs when presenting the research.	Yes	Good description of TA, inter-rater agreement sought, good use of explanatory quotes, limited explanatory/illustration of how initial codes informed category generation, limited discussion of researcher bias, consideration given to negative case (2.11 inhibitors to communication)	Yes		Yes
1597	Athalye 2014	The experiences of adults assessed for cochlear implantation who did not proceed	Sarah Hughes	The experiences of adults assessed for cochlear implantation who did not proceed	Athalye et al.	2014	UK		10	56.1 years (range 25-79 years)	3 (30%)	Not reported	Severe-profound SNHL	unilateral HA = 2, bilateral HAs = 4, BAHA = 1, CI = 2, none = 1	Not reported	To explore the experiences of adults who have undergone assessment for CI and were considered unsuitable	one-to-one interviews	thematic content analysis	Yes		Yes		Yes		Yes	Yes its ok, but I wonder about representativeness as participants would have to be active on HI/deaf-related social media. If refused a CI I wonder if disappointed patients may be less active on these sites. I would have preferred the research team to access via CI teams' lists of exited patients.	Yes	would have liked to see the topic guide	No	no mention of researcher stance, epistemological assumptions or reflexivity - which I would consider important given the topic and fact that researchers have clinical as well as researcher personas	Yes		No	No addressing of bias and contribution of researcher role, limited discussion of conflicting viewpoints, no follow-up for verification and saturation not discussed.	Yes		Yes	Yes, valuable as there is limited information on refusal of CI, this study begins to address this. Limited SES demographic information makes it difficult to gauge representativeness of sample. A more nuanced exploration of differences in people's experiences due to being out of criteria vs other reasons (i.e. medical reasons, prelingual deafness) could have generated helpful guidance for clinicia…
1597	Athalye 2014	The experiences of adults assessed for cochlear implantation who did not proceed	Katie Neal	The experiences of adults assessed for cochlear implantation who did not proceed	Athalye et al.	2014	UK		10	56.1	0.3	Not reported	Severe - Profound	HA=6 BAHA=1 CI=2 None=1	Not reported	Experiences of adults assessed for CI but did not proceed to implantation	Interview	Thematic content analysis	Yes		Yes		Yes		Yes		Yes	Not a lot of detail in relation to interview Q's or guide for discussion	Can't tell		Yes		No		Yes		Yes
1597	Athalye 2014	The experiences of adults assessed for cochlear implantation who did not proceed	Consensus	The experiences of adults assessed for cochlear implantation who did not proceed	Athalye et al.	2014	UK		10	56.1 years (range 25-79 years)	3 (30%)	Not reported	Severe-profound SNHL	unilateral HA = 2, bilateral HAs = 4, BAHA = 1, CI = 2, none = 1	Not reported	To explore the experiences of adults who have undergone assessment for CI and were considered unsuitable	Interview	Thematic content analysis	Yes		Yes		Yes		Yes		Yes				Yes		No		Yes		Yes
1577	Lockey 2010	Exploring hearing aid use in older women through narratives	Sarah Hughes	Exploring hearing aid use in older women through narratives	Lockey et al.	2010	Canada		4	(range = 60 - 85 years)	4 (100%)	not reported	mild to moderately-severe HL	HAs	not reported	To explore experiences surrounding hearing aid use and non-use in older women with hearing loss to gain an in-depth understanding of the meaning and contextual issues that impact upon the adaptation process of older adults and their transitions in using hearing devices	interviews using biographic-narrative interview framework (Wengraf 2001)	thematic analysis using a phenomenological perspective	Yes		Yes	clear rationale for use	Yes		Yes		Yes		Yes	reflexive journal	Yes	Presume yes - ethical approvals from university ethics committee	Yes	Credibility addressed in article	Yes	detailed and nicely written report	Can't tell	Mostly psychosocial findings
1577	Lockey 2010	Exploring hearing aid use in older women through narratives	Katie Neal	Exploring hearing aid use in older women through narratives	Lockey et al.	2010	Canada		4	60-85	1	Not reported	Mild - M-SHL	HA	Not reported	To explore experiences surrounding hearing aid use and non-use in older women	Interview	Thematic analysis	Yes		Yes		Yes		Yes		Yes		Yes		Yes		Yes		Yes		Can't tell
1561	Miller 2017	Exploring the Relevance of Items in the Communicative Participation Item Bank (CPIB) for Individuals With Hearing Loss	Sarah Hughes	Exploring the Relevance of Items in the Communicative Participation Item Bank(CPIB) for Individuals With Hearing Loss	Miller et al.	2017	USA		17	range = 26 - 89 years)	10 (56%)	not reported	PTA range = 8 - 85 dB HL	HAs = 71% of sample	not reported	To evaluate the potential relevance of CPIB items for individuals with hearing loss	cognitive interviews, focus group with audiologists (n = 3)	descriptive quantitative analysis, (frequency counts), description of "trends"	Yes		Yes		Yes				Yes	cognitive interview and focus groups with audiologists	Yes	addressed trustworthiness	Can't tell		No	no reference to problem classification scheme	No	its ok, no classification of problems with item's relevance/clarity ie Tourangeau so it is reported in a haphazard way, predates COSMIN content validity guidance too.	No	Does not discuss the qualities/process of listening with a hearing loss
1561	Miller 2017	Exploring the Relevance of Items in the Communicative Participation Item Bank (CPIB) for Individuals With Hearing Loss	Katie Neal	Exploring the Relevance of Items in the Communicative Participation Item Bank (CPIB) for Individuals With Hearing Loss	Miller et al.	2017	USA		17	26-89	0.56	Not stated	None - severe	HA	Not stated	Evaluate CPIB item bank	Interview	Descriptive analysis	Yes		Yes		Yes		Yes		Yes		Yes		Can't tell		Yes		No		No
1458	Punch 2019	Hearing loss and quality of life	Sarah Hughes	Hearing loss and quality of life	Punch, Hitt & Smith	2019	USA		8	not reported	not reported	not reported	varied (range = mild to profound)	HAs = 6; CI = 1, CI+CI = 1	not reported	To identify multidimensional factors associated with health-related quality of life (HRQoL) for use in developing an inventory in which HRQoL is a core concept in evaluating the impact of hearing loss and the efficacy of rehabilitative interventions	focus group, critical incident technique	content analysis (Hsieh & Shannon 2005) and quantitative analysis of communication content (Riffe et al. 2014)	Yes	with supporting rationale	Yes		Yes	qual using critical incident technique, open-end questions, focus group	Yes	except the use of the telephone by participants to contact researcher to express interest in participation	Yes	focus group	Can't tell	researcher background described, relationship to participants and influence of relationship not reported	Yes	Presume yes - study received ethical approval	Yes	two coders, reliability established, thematic mainly, use of quotes,	Yes	implications and limitations reported	Can't tell	TBC, psychosocial emphasis
1458	Punch 2019	Hearing loss and quality of life	Katie Neal	Hearing loss and quality of life	Punch et al.	2019	USA		8	Not stated	Not stated	Not stated	Mild-profound	HA CI	Not reported	To identify factors associated with (HRQoL) for use in developing an inventory in evaluating the impact of hearing loss and the efficacy of rehabilitative interventions	Focus group	Content analysis	Yes		Yes		Yes		Yes		Yes				Yes		Yes		Yes		Yes
1447	Davies 2001	Hearing loss in the built environment: The experience of elderly people	Sarah Hughes	Hearing loss in the built environment: The experience of elderly people	Davies et al.	2001	UK		207	elderly (> 55 years)	157 (75.8%)	Not reported	Not reported (self-reported problems)	Not reported	Not reported	To determine the extent to which acoustic problems in the built environment affect elderly people.	survey, diary (log of activity), n = 41/88 and 19/41), interviews, focus groups	Analysis method not reported, analysis of textual data	Yes		Yes	Rationale for study design provided	Yes		Yes		Yes	combination of methods meant the shortfalls of some methods were counter-balanced	Can't tell	Not reported	Can't tell	Not reported	No	not bad, but not described how different methods fed into the findings, topic guide not provided, no thematic diagram, no reporting of quant findings from the questionnaire, no address of how each phase in formed the next in terms of the findings.	Yes		No	findings not related to the build environment? No engagement with literature?
1447	Davies 2001	Hearing loss in the built environment: The experience of elderly people	Katie Neal	Hearing loss in the built environment : the experience of elderly people	Davies et al.	2001	UK		207	Over 55 years	0.758	Not stated	Self-report	Not stated	Not reported	To determine the extent to which acoustic problems in the built environment affect this subject group	Mixed subjective report survey interview and focus group	No stated	Yes		Yes		Yes		Yes		Yes		Can't tell		Can't tell		No		Yes		No
1353	Schlau 2004	I did not die, I just can't hear: A grounded theory study of acquired deafness	Sarah Hughes	I did not die, I just can't hear	Schlau	2004	USA		24	mean = 53 years (range = 30 - 81 years)	14 (58.3%)	white	not reported	CI = 9	psychiatric disorder (n = 1)	To examine the stories of those who have lived through acquired deafness to find patterns and discover a theory of adjustment to deafness, grounded in participants lived experiences	semi-structured survey	Grounded Theory	Can't tell	not explicit, can be inferred - "to examine the stories of those who have lived through acquired deafness	Yes		Yes	grounded theory is finem although i wonder if ethnographic approach might have been better. clear rationale provided in the thesis for gt. Surveys and interviews	Yes	letters inviting EoI from HI support group	Yes		Yes	researcher discusses her perspective as a deafened person, reflexivity/role of researcher discussed	Can't tell	have scanned for rec decision, must have been one but have found reference to it	Yes		Yes		Can't tell	TBC - focus is on adjustment
1353	Schlau 2004	I did not die, I just can't hear: A grounded theory study of acquired deafness	Katie Neal	I did not die, I just can't hear: A grounded theory study of acquired deafness	Schlau	2004	USA		24	30-81	0.58	White	Not specified	CI	Psychiatric disorder	To examine the stories of those who have lived through acquired deafness to find patterns and discover a theory of adjustment to deafness.	Survey	Grounded theory	No		Yes		Can't tell		Yes		Yes		Yes		Can't tell		Yes		Yes		Can't tell
1351	Scharp 2020	"I Have to Social Norm This": Making Meaning of Hearing Loss from the Perspective of Adults Who Use Hearing Aids	Sarah Hughes	‚ÄúI Have to Social Norm This‚Äù: Making Meaning ofHearing Loss from the Perspective of Adults WhoUse Hearing Aids	Scharp & Barker	2020	USA		30	mean = 62.0 years (SD = 18.1, range = 20 - 90 years)	20 (66.7%)	not hispanic or latino = 29, hispanic/latino = 1	range = mild to profound	at least 1 HA for each participant	not reported	To interrogate the social structures that promote and resist hearing loss and hearing aid-related stigma. Specifically, to explore the ways the meaning of hearing loss is constructed.	narrative interviews + semi-structured interviews	contrapuntal analysis (Baxter 2011) incorporating thematic analysis (Braun & Clarke 2006)	Yes		Yes		Yes	narrative analysis informed by relational dialetics theory (cultural perspective)	Yes		Yes	rationale provided -narrative interview + semi-structured interview questions	Yes		Yes	Presume - university ethics approval	Yes	contrapuntal analysis using Braun and Clarke TA, verification undertaken	Yes		Can't tell	TBC - psychosocial focus of paper
1351	Scharp 2020	"I Have to Social Norm This": Making Meaning of Hearing Loss from the Perspective of Adults Who Use Hearing Aids	Katie Neal	"I Have to Social Norm This": Making Meaning of Hearing Loss from the Perspective of Adults Who Use Hearing Aids	Scharp & Barker	2020	USA		30	20-90	0.66	Hispanic =1 Non-hispanic =29	mild - profound	HA	Not stated	To interrogate the social structures that promote and resist hearing loss and hearing aid-related stigma.	Interview	Thematic analysis	Yes		Yes		Yes		Yes		Yes		Yes		Yes		Yes		Yes		Yes
1346	Scarinci 2009	The ICF and third-party disability: its application to spouses of older people with hearing impairment	Sarah Hughes	The ICF and third-party disability: Its application tospouses of older people with hearing impairment	Scarinci et al.	2003	Australia		10	mean = 70.2 years (SD = 7.12, range = 60 - 83 years)	5 (50%)	not reported	partner's PTA = 41 dB HL (SD = 6.61, range = 32.5 - 50 dB HL)	partner: HA+HA = 4 (40%), 1 x HA = 2 (20%), none = 4 (40%)	not reported	To identify the International Classification of Functioning, Disability and Health (ICF) domains and categories that describe third-party disability of spouses of older people with hearing impairment.	semi-structured, in-depth interviews	hermeneutic phenomenological methodology and the selective approach (van Manen 1997)	Yes	content generation study for 3rd party prom	Yes		Yes	supporting rationale provided for design (hermeneutic phenomenology)	Yes	maximum variation, recruitment via registry	Yes	in-depth interviews	Can't tell	Not reported	Yes	Presume so - ethical approval from university ethics committee	Yes	research team, use of verbatim quotes, clear linking to ICF	Yes		Can't tell	TBC
1346	Scarinci 2009	The ICF and third-party disability: its application to spouses of older people with hearing impairment	Katie Neal	The effect of hearing impairment in older people on the spouse	Scarini et al.	2003	Australia		10	60-83	0.5	Not stated		HA CI		1) To describe the spouses experiences of living with someone with a HI; the effect of HI on the couples‚Äö communication relationship; and identify coping strategies adopted by spouses.	Interview	Phenomenology	Yes		Yes		Yes		Yes		Yes		Yes		Yes		Yes		Yes		Yes
1345	Granberg 2014	The ICF core sets for hearing loss project: Functioning and disability from the patient perspective	Sarah Hughes	The ICF core sets for hearing loss project: Functioning and disability from the patient perspective	Granberg et al.	2014	Sweden		36 (Dutch = 16; SA = 20)	Dutch = range = 29 - 87 years; SA = range = 25 - 84 years	Dutch = 56%; SA = 35%	not reported	range = mild to profound	not reported	not reported	To explore areas of functioning, disability, and environmental factors of adults with hearing loss (HL) by using the ICF classification as a tool to determine and document each element.	focus group	summative content analysis	Yes		Yes		Yes	novel method, reliability and agreement? cross-checked but agreement not calculated	Can't tell	Source of participants reported but approach not reported	Yes	focus groups, purposive sampling with maximum variation	Can't tell	not reported	Yes	Presumed - ethical approval granted by university ethics committees in each country	Yes	the use of frequency counts means I would have expected the use of reliability statistics to assess quality of coding. I found the "unit of analysis" odd wording. Why didn't the authors just discuss coding by age group+country. As I understand Table 3, it shows that fewer ICF codes were relevant to all 6 UoA than 1 UoA. Which seems intuitive. I would have been interested to see if there are diffe…	Yes	Generalised findings were ok. I found myself wanting to understand better how which groups were reflecting which elements of the ICF	Can't tell	TBC - limited first hand accounts
1345	Granberg 2014	The ICF core sets for hearing loss project: Functioning and disability from the patient perspective	Katie Neal	The ICF core sets for hearing loss project: Functioning and disability from the patient perspective	Granberg et al.	2014	Sweden		36	25-87		Not reported	mild - profound	Not reported	Not reported	To explore areas of functioning, disability, and environmental factors of adults with hearing loss (HL) by using the ICF classification.	Focus group	Content analysis	Yes		Yes		Yes		Can't tell		Yes		Can't tell		Yes		Yes		Yes		Can't tell
1261	Fulford 2011	Learning not to listen: the experiences of musicians with hearing impairments	Sarah Hughes	Learning not to listen: the experiences of musicians with hearing impairments	Fulford, Ginsborg & Goldbart	2011	UK		12	(range 17 - 72 years)	9 (75%)	not reported	range = mild to profound	none or hearing aids	not reported	To find out more about how, why, and in what social contexts people with hearing impairment make music	interviews	thematic network analysis (Braun and Clarke 2006; Attride-Stirling 2001)	Yes		Yes		Yes		Yes		Yes		Can't tell	not reported	Can't tell	not reported			Yes		Yes	results on listening and non-listening (non-auditory attending) may have analogies with spoken communication
1261	Fulford 2011	Learning not to listen: the experiences of musicians with hearing impairments	Katie Neal	Learning not to listen: the experiences of musicians with hearing impairments	Fulford et al.	2011	UK		12	17-72	0.72	Not stated	mild - profound	HA	Not reported	Increase knowledge and understanding of engagement in music making by hearing-impaired adults over the lifespan	Interview	Thematic network analysis	Yes		Yes		Yes		Yes		Yes		Can't tell		Can't tell		Yes		Yes		Yes
1227	Hallberg 1993	Living with a male with noise-induced hearing loss: experiences from the perspective of spouses	Sarah Hughes	Living with a male with noise-induced hearing loss: Experiences from the perspective of spouses	Hallberg & Barrenas	1993	Sweden		10	52.5 years (range = 45 - 58 years)	10 (100% female)	not reported	severe	not applicable	not reported	To describe, from the perspective of the spouses, their experience of living close to a male with severe noise-induced hearing loss; to generate the first step of a theory of how these spouses managed their daily life.	thematized interviews	grounded theory	Yes		Yes		Yes		Yes		Yes		Can't tell	not reported	Can't tell	none reported	Can't tell	assume so but the number of coders not described, data handling not described, credibility acknowledged but not addressed in relation to the study	Yes		Yes	text in relation to strategies may be helpful to SR of listening
1227	Hallberg 1993	Living with a male with noise-induced hearing loss: experiences from the perspective of spouses	Katie Neal	Living with a male with noise-induced hearing loss:Experiences from the perspective of spouses	Hallberg and Barrenas	1993	Sweden		10	53	100	Not stated	Severe	None	Not reported	To describe from the perspective of spouses the experience of living with HL.	Interview	Grounded theory	Yes		Yes		Yes		Yes		Yes		Can't tell		Can't tell		Yes		Yes		Yes
1153	Jeffs 2015	A pilot study to explore the experiences of congenitally or early profoundly deafened candidates who receive cochlear implants as adults	Sarah Hughes	A pilot study to explore the experiences of congenitally or early profoundly deafened candidates who receive cochlear implants as adults	Jeffs et al.	2015	UK		8	range = 20 - 49	not reported	not reported	severe-profound congenital SNHL	CI	not reported	To explore the experiences of congenitally or early profoundly deafened candidates who receive cochlear implants as adults	semi-structured interviews	grounded theory	Yes		Yes		Yes		Yes		Yes		Yes		Yes	Ethics was granted.	Yes	two researchers,	Yes		Can't tell
1153	Jeffs 2015	A pilot study to explore the experiences of congenitally or early profoundly deafened candidates who receive cochlear implants as adults	Katie Neal	A pilot study to explore the experiences of congenitally or early profoundly deafened candidates who receive cochlear implants as adults	Jeffs et al.	2015	UK		8	20-49	Not stated	Not stated	Profound	CI		To explore the experiences of congenital profoundly deaf adults who receive CI	Interview	Grounded theory	Yes		Yes		Yes		Yes		Yes		Yes		Yes		Yes		Yes		Can't tell
812	Preminger 2014	Perceptions of Age and Brain in Relation to Hearing Help-Seeking and Rehabilitation	Sarah Hughes	Perceptions of age and brain to relation to hearing help-seeking and rehabilitation	Preminger & Laplante-Levesque	2014	USA		34	range = 26 - 96 years	19 (55.9%)	nationality = Australian, Danish, American, British	range PTA = 30.5 - 49.9 dB HL	Regular HA users = 17 (50%)	not reported	To explore the perspectives of adults with hearing impairment on hearing help-seeking and rehabilitation.	multi-country, in-depth semi-structured interviews	interpretative phenomenology	Yes		Yes		Yes	secondary data analysis	Yes		Yes	interviews with open-ended,semi-structured topic guide	Yes		Yes	Presume so - ethical approvals reported	Yes		Yes		Can't tell	Themes related to hearing helping seeking, aging and cognition
812	Preminger 2014	Perceptions of Age and Brain in Relation to Hearing Help-Seeking and Rehabilitation	Katie Neal	Perceptions of Age and Brain in Relation to Hearing Help-Seeking and Rehabilitation	Preminger et al.	2014	USA		34	26-96	0.56	Not stated	30-50dbHL	HA	Not reported	Perspectives of adults with hearing loss on hearing help-seeking and rehabilitation.	Interview	Content analysis	Yes		Yes		Yes		Yes		Yes		Yes		Can't tell		Yes		Yes		No
812	Preminger 2014	Perceptions of Age and Brain in Relation to Hearing Help-Seeking and Rehabilitation	Consensus			2014	USA		34	range = 26 - 96 years	19 (55.9%)	nationality = Australian, Danish, American, British	range PTA = 30.5 - 49.9 dB HL	Regular HA users = 17 (50%)	Not reported	To explore the perspectives of adults with hearing impairment on hearing help-seeking and rehabilitation.	Multi-country, in-depth semi-structured interviews	Content analysis + interpretative phenomenology	Yes		Yes		Yes		Yes		Yes		Yes				Yes		Yes
784	Hallam 2008	Persons with acquired profound hearing loss (APHL): how do they and their families adapt to the challenge?	Sarah Hughes	Persons with acquired profound hearing loss (APHL): how do they and their families adapt to the challenge?	Hallam et al.	2008	UK		25 AWHL	53.4 (SD = 13.0, range = 25-77)	14 (56%)	not reported	profound	HA = 12 (48%); CI = 10 (40%)	not reported	To examine the impact of acquired profound hearing loss (APHL) on the relationship between the hearing impaired person and their normally hearing close family member, usually a partner, and identified the kinds of adjustment leading to maintenance or deterioration of the relationship.	interviews	grounded theory	Yes		Yes		Yes		Yes		Yes		Yes	discussed the interviewer's role in context of him being a person with lived experience.	Can't tell	no reported in article	Yes		Yes		Yes	some relevant themes ie adjustments to communication
784	Hallam 2008	Persons with acquired profound hearing loss (APHL): how do they and their families adapt to the challenge?	Katie Neal	369Persons with acquired profound hearing loss (APHL): how do they and their families adapt to the challenge?	Ashton et al.	2008	UK		25		0.56	Not stated	Profound	HA CI	Not stated	The impact of acquired profound hearing loss (APHL) on the relationship between the hearing impaired person and their normally hearing close family member	Interview	Grounded theory	Yes		Yes		Yes		Yes		Yes		Yes		Can't tell		Yes		Yes		Yes
712	Tye-Murray 2009	Professionals with hearing loss: maintaining that competitive edge	Sarah Hughes	Professionals with Hearing Loss: Maintaining That Competitive Edge	Tye-Murray et al.	2009	USA		48	mean = 61 years (range = 29 - 79 years)	21 (43.8%)		mean PTA = 51 dB HL better ear; 61 dB HL worse ear	HAs or CIs	not reported	To gauge how hearing loss affects the self-perceived job performance and psycho-emotional status of professionals in the workforce and to develop a profile of their aural rehabilitation needs	focus groups + workplace (demographic) questionnaire	thematic analysis (Krueger 1998)	Yes		Yes		Yes		Yes	internal database, flyer	Yes	focus groups	Can't tell	not reported	Can't tell	not reported	Yes		Yes		Can't tell	tbc, focus is psychosocial
712	Tye-Murray 2009	Professionals with hearing loss: maintaining that competitive edge	Katie Neal	Professionals with hearing loss: maintaining that competitive edge	Tye-Murray et al	2009	USA		48	29-79	0.44	Not reported	Moderate	HA CI	Not stated	To understand how hearing loss affects the self-perceived job performance and psycho-emotional status of professionals in the workforce	Focus group	Thematic analysis	Yes		Yes		Yes		Yes		Yes		Can't tell		Can't tell		Yes		Yes		Can't tell
712	Tye-Murray 2009	Professionals with hearing loss: maintaining that competitive edge	Consensus	Professionals with Hearing Loss: Maintaining That Competitive Edge	Tye-Murray et al.	2009	USA		48	mean = 61 years (range = 29 - 79 years)	21 (43.8%)	Not reported	mean PTA = 51 dB HL better ear; 61 dB HL worse ear	HAs or CIs	Not reported	To gauge how hearing loss affects the self-perceived job performance and psycho-emotional status of professionals in the workforce and to develop a profile of their aural rehabilitation needs	focus groups + workplace (demographic) questionnaire	Thematic analysis (Krueger 1998)	Yes		Yes		Yes		Yes		Yes		Can't tell		Can't tell		Yes		Yes		Can't tell
687	Laplante-Levesque 2006	Providing an internet-based audiological counselling programme to new hearing aid users: a qualitative study	Sarah Hughes	Providing an internet-based audiological counselling programme to new hearing aid users: A qualitative study	Laplante-Levesque et al.	2006	Canada		3	62, 69, 73	2 (66.7%)	not reported	mild-to-severe SNHL	HA	not reported	To explore how an e-health approach could be used to facilitate communication between anew hearing aid user and the audiologist	multiple-case study design that included interviews, emails, audiological files	grounded theory	Yes		Yes		Yes	case study as feasibility study	Yes		Yes		Can't tell	Not discussed. Researcher delivered the intervention and conducted follow-up interviews. Steps taken to address bias not discussed?	Yes	UoT Ethics review	Yes	use of verbatim quotes and rich description, limitations of study not discussed,	Yes		Can't tell	findings address email as intervention
687	Laplante-Levesque 2006	Providing an internet-based audiological counselling programme to new hearing aid users: a qualitative study	Katie Neal	Providing an internet-based audiological counselling programme to new hearing aid users: A qualitative study	Laplante-Levesque et al.	2006	Canada		3	62-73	0.667	Not stated	Mild -severe	HA	Not stated	To explore how an e-health could be used to facilitate communication between hearing aid user and audiologist	Interview	Grounded theory	Yes		Yes		Can't tell		Yes		Yes		Can't tell		Yes		Yes		Yes		No
682	Lucas 2018	The psychological and social consequences of single-sided deafness in adulthood	Sarah Hughes	The psychological and social consequences of single-sided deafness in adulthood	Lucas et al.	2018	UK		8	57.3 (range = 40 - 71)	4 (50%)	not reported	SSD	1 = HA, 1 = CROS, 6 = none	not reported	To examine the subjective psychological and social effects of highly asymmetric hearing loss in adults (SSD)	group interviews, critical incident technique	thematic analysis	Yes		Yes		Yes	critical incident technique, GT, TA, semi-structured group interviews - rationale provided	Yes		Yes		Can't tell	Not reported	Yes	Presume yes - NHS REC approval reported in study	Yes	good use of tables and diagrams to support textual descriptions, relationships explored	Yes		Can't tell	TBC
682	Lucas 2018	The psychological and social consequences of single-sided deafness in adulthood	Katie Neal	The psychological and social consequences of single-sided deafness in adulthood	Lucas et al.	2018	UK		8	40-71	0.5	Not stated	SSD	HA	Not stated	To examine the subjective psychological and social effects of SSD	Interview	Thematic analysis	Yes		Yes		Yes		Yes		Yes		Can't tell		Can't tell		Yes		Yes		No
669	Shaw 2013	The standpoint of persons with hearing loss on work disparities and workplace accommodations	Sarah Hughes	The standpoint of persons with hearing loss on work disparities and workplace accommodations	Shaw et al.	2013	Canada		7	range = 50 - 61 years	not reported	not reported	range = mild to profound	HAs = 6, CI = 1	not reported	To elicit the voices of persons with hearing loss on the experiences, actions, processes, and strategies used to navigate accommodations in the work-place and to manage to live and work with hearing loss.	in-depth interviews	grounded theory	Yes		Yes		Yes	sample size is small even for grounded theory n = 7.	Can't tell	consumer networks, limited details on approach	Yes	semi-structured, in-depth interviews, n= 7 on the small side	Can't tell	Not reported	Can't tell	Not reported	Yes	group consensus, reflection, saturation discussed.	Yes		Can't tell	tbc, focus is on social processes of working with a hearing loss
669	Shaw 2013	The standpoint of persons with hearing loss on work disparities and workplace accommodations	Katie Neal	The standpoint of persons with hearing loss on work disparities and workplace accommodations	Shaw et al.	2013	Canada		7	50-61	Not specified	Not specified	mild - profound	HA CI	Not reported	To understand experiences, actions, processes, and strategies used to navigate accommodations in the work-place and to manage to live and work with hearing loss.	Interview	Grounded theory	Yes		Yes		Yes		Can't tell		Yes		Can't tell		Can't tell		Yes		Yes		Can't tell
607	Hallberg 1991	A qualitative study of strategies for managing a hearing impairment	Sarah Hughes	A qualitative study of strategies for managing a hearing impairment	Hallberg & Carlsson	1991	Sweden		62		25 (40.3%)	not reported	PTA >30 dB HL	HAs (n = 27)	not reported	To gain a deeper understanding of what hearing-impaired people are doing to deal with demanding auditory situations in everyday life.	interviews	Grounded Theory	Yes		Yes		Yes		No	?purposive sampling? randomly selected, not an approach typically used in qual research	Yes		Can't tell		Can't tell	not reported specifically	Yes		Yes		Yes	study describes "what the subject did" to manage there hearing loss, therefore assume to manage their listening.
607	Hallberg 1991	A qualitative study of strategies for managing a hearing impairment	Katie Neal	A qualitative study of strategies for managing a hearing impairment	Hallberg and Carlsson	1991	Sweden		62	53	40.3	Not Stated	SNHL and CHL	HA	Not Stated	Understanding the demands of HL in everyday life	Interview	Grounded theory	Yes		Yes		Yes		Yes		Yes		Can't tell		Can't tell		Yes		Yes		Yes
606	Vaisberg 2019	A qualitative study of the effects of hearing loss and hearing aid use on music perception in performing musicians	Sarah Hughes	A Qualitative Study of the Effects of Hearing Loss and Hearing Aid Use on Music Perception in PerformingMusicians	Vaisberg et al.	2019	Canada		12	mean = 67.8 years (SD = 9.5, range = 55 - 83 years)	5 (41.7%)	not reported	range = mild to severe	HAs	not reported	To explore the challenges that adult HA-wearing instrumentalists face, which prevent them from listening, responding to, and performing music.	semi-structured interviews	content analysis	Yes		Yes		Yes		Yes		Yes		Yes	discussion of researcher bias	Yes	presume so, rec from univerisity ethics committee, UWO	Yes		Yes		Can't tell	tbc
606	Vaisberg 2019	A qualitative study of the effects of hearing loss and hearing aid use on music perception in performing musicians	Katie Neal	A Qualitative Study of the Effects of Hearing Loss andHearing Aid Use on Music Perception in PerformingMusicians	Vaisberg et al.	2019	Canada		12	68	0.42	Not reported	Mild-severe	HA	Not reported	To explore the challenges that adult musicians face (HA), which prevent them from listening, responding to, and performing music.	Interview	Content analysis	Yes		Yes		Yes		Yes		Yes		Yes		Yes		Yes		Yes		Yes
286	Hughes 2018	Social Connectedness and Perceived Listening Effort in Adult Cochlear Implant Users: A Grounded Theory to Establish Content Validity for a New Patient-Reported Outcome Measure	Sarah Hughes	Social connectedness and perceived listening effort in adult cochlear implant users: A Grounded Theory to establish content validity for a new patient-reported outcome measure	Hughes et al.	2018	UK		17	64.1 years (range 42 - 84 years)	8 (47.2%)	16 white British (94.1%)	SPHL	HA, CI+HA, CI	not reported	To explore the perceptions, understanding, and experiences of listening effort in adults with severe-profound sensorineural hearing loss before and after cochlear implantation	focus groups	Grounded Theory	Yes		Yes		Yes		Yes		Yes		Yes		Yes		Yes		Yes		Yes
286	Hughes 2018	Social Connectedness and Perceived Listening Effort in Adult Cochlear Implant Users: A Grounded Theory to Establish Content Validity for a New Patient-Reported Outcome Measure	Katie Neal	Social Connectedness and Perceived Listening Effort in Adult Cochlear Implant Users: A Grounded Theory to Establish Content Validity for a New Patient-Reported Outcome Measure	Hughes et al.	2018	UK		17	64.1	0.472	Caucasian	Severe-profound	HA CI	Not reported	To explore the perceptions, understanding, and experiences of listening effort in adults with severe-profound hearing loss before and after cochlear implantation	Focus group	Content analysis	Yes		Yes		Yes		Yes		Yes		Yes		Yes		Yes		Yes		Yes
142	Pryce 2012	'There's a hell of a noise': living with a hearing loss in residential care	Sarah Hughes	‚ÄòThere‚Äôs a hell of a noise‚Äô: living with a hearingloss in residential care	Pryce & Goober-man-Hill	2012	UK		18 residents + 7 staff	mean = 88.9 years (range = 75 - 99 years)	14 (77.8%)	not reported	self-reported	varied (HAs only)	dementia (various types)	To explore the factors affecting communicating with a hearing loss in residential care.	observation, in-depth interviews	ethnography	Yes		Yes		Yes	Use of observation to support interviews, ethnography	Yes	Details of approach not provided, likely ok as approved by NHS REC	Yes		Can't tell	researcher professional role described but relationship between researcher and participants was not described.	Yes	NHS REC appoval so presume yes	Can't tell	vague description eg "data were analyzed using established approaches" - grounded theory-based but not described in fully (ie strand used, epistemological and ontological stance, theoretical sampling, saturation not described)	No	thematic and lack of integration to produce substantive theory	Can't tell
142	Pryce 2012	'There's a hell of a noise': living with a hearing loss in residential care	Katie Neal	'There's a hell of a noise': living with a hearing loss in residential care	Pryce et al.	2012	UK		18	88.9	0.778	Not reported	Self-report	HA	Dementia	Factors affecting communicating with a hearing loss in residential care.	Interview	Ethnography	Yes		Yes		Yes		Yes		Yes		Can't tell		Yes		Can't tell		Can't tell		Can't tell
78	Choi 2018	Understanding Hearing Loss and Barriers to Hearing Health Care Among Korean American Older Adults: A Focus Group Study	Sarah Hughes	Understanding Hearing Loss and Barriers to Hearing Health Care Among Korean American Older Adults: A Focus Group Study	Choi et al.	2018	USA		19 AWHL + communication partners			Asian							Yes		Yes		Yes			unclear whether participants gave consent to be contacted for interviews after the screening.	Can't tell	no rationale given why focus groups chosen as preferred method. ?cultural appropriateness of group format v interviews?	No		Can't tell	presumbably as authors discuss issues relating to communication and language needs of participants. No reference to ethical approval in paper.	Yes				Yes	coping strategies discussed, somewhat useful as most themes related to psychosocial concepts
78	Choi 2018	Understanding Hearing Loss and Barriers to Hearing Health Care Among Korean American Older Adults: A Focus Group Study	Katie Neal	Understanding Hearing Loss and Barriers to Hearing Health Care Among Korean American Older Adults: A Focus Group Study	Choi et al.	2018	USA		19			Asian	None - Moderate	None		The aim of this study was to explore experiences related to hearing loss and barriers to hearing health care among older Korean Americans	Focus groups interviews	Inductive content analysis	Yes		Yes		Yes		Yes		Yes		Can't tell		No		Can't tell		Yes		Yes
73	Funk 2018	Understanding the Hospital Experience of Older Adults with Hearing Impairment	Sarah Hughes	Understanding the hospital experience of older adults with hearing impairment	Funk et al.	2018	USA		8	80.5 years (range 70 - 95 years)	3 (37.5%)	white	self-reported, severity not reported	not reported	not reported, hospitalised	To assess the hospital experience of older adults with hearing impairment, and to use the findings in formulating suggestions for improving nursing care.	open-ended interviews	thematic analysis (Jovchelovitch & Bauer)	Yes		Yes		Yes		No	? coercion? the approach was made by staff when the individual was in a position of reduced control. No mention of how approach was made or if patients given time to make decision. See ethics question	Yes		Can't tell	Not discussed	No	Consent given concerns around coercion (power differential between staff and patient) and ethics of interviewing someone who is unwell (evidenced by the fact that they are an inpatient).		saturation discussed, limitations of small sample discussed	Yes		No	Useful for its intention - to describe experience of communicating in hospital with a hearing loss. Limited discussion of experience/dimensions of listening, limiting application to the review.
73	Funk 2018	Understanding the Hospital Experience of Older Adults with Hearing Impairment	Katie Neal	Understanding the Hospital Experience of Older Adults with Hearing Impairment	Funk et al.	2018	USA		8	80	0.375	Caucasian	self-report	Not reported	Not reported	To assess the hospital experience of older adults with hearing impairment in order to formulate suggestions for improving nursing care.	Open ended interview	Thematic analysis	Yes		Yes		Yes		No		Yes		Can't tell		No		No		Yes		No
56	McRackan 2017	Use of Adult Patient Focus Groups to Develop the Initial Item Bank for a Cochlear Implant Quality-of-Life Instrument	Sarah Hughes	Use of Adult Patient Focus Groups to Develop the Initial ItemBank for a Cochlear Implant Quality-of-Life Instrument	McRackan et al.	2017	USA		23	68.1 (SD = 10.5, range = 46.2 - 84.2)	10 (43%)	African American = 2 (9%); White = 21 (91%)	severe-profound	CI	not reported	To develop a CI-specific QOL instrument for adults in accordance with the PatientReported Outcomes Measurement Information System (PROMIS) guidelines.	focus groups	grounded theory	No		Yes		Yes		Yes	research database of potential participants at CI centre	Yes		No	no discussion of researcher reflexivity, especially important given facilitator status as CI surgeon.	No	no see above, no discussion of communication accomodations other than a smaller group size (n = 4) for one sub-group of participants	No	Limited reporting - GT and content analysis mentioned interchangeably, limited development of themes.	No	limited detail, and no discussion of cognitive interview methods and results	No	limited detail in the analysis. findings are more confirmatory, not novel.
56	McRackan 2017	Use of Adult Patient Focus Groups to Develop the Initial Item Bank for a Cochlear Implant Quality-of-Life Instrument	Katie Neal	Use of Adult Patient Focus Groups to Develop the Initial Item Bank for a Cochlear Implant Quality-of-Life Instrument	McRackan et al.	2017	USA		23	68	0.43	Caucasian & African american	severe-profound	CI	Not stated	To develop a CI-specific QOL instrument for adults	Focus group	Grounded theory	Yes		Yes		Yes		Yes		Yes		Can't tell		No		No		No		No
34	Fitzpatrick 2010	Users' perspectives on the benefits of FM systems with cochlear implants	Sarah Hughes	Users' perspectives on the benefits of FM systems with cochlear implants	Fitzpatrick et al.	2010	Canada		14	(range 48 - 71 years)	10 (71.4%)	not reported	mean PTA CI ear = 98 dB HL; mean PTA contralateral ear = 103 dB HL	cochlear implant	not reported	To explore the benefits of an FM system in real-world environments from the perspective of adults with cochlear implants and to explore the factors and barriers to using an FM system with a cochlear implant	diary, questionnaire	descriptive statistics, thematic analysis using the constant comparative method (Corbin & Strauss)	Yes		Yes		No	Interview/Focus group data to supplement journal might have yielded richer responses. Not sure about the efficacy of using diary data collection methods without supplementation with aural-oral method. Nice to see some attempt to increase ecological validity	Yes		Yes	an interview would be nice, not sure the indepth information would be elicited via a diary	Can't tell	not reported	Can't tell	not discussed	Yes		Yes		Yes	helpful for clinicians supporting adult CI patients with FM systems.
34	Fitzpatrick 2010	Users' perspectives on the benefits of FM systems with cochlear implants	Katie Neal	Users' perspectives on the benefits of FM systems with cochlear implants	Fitzpatrick et al.	2010	Canada		14	48-71	0.714	Not stated	Profound	CI	No stated	Benefits and barriers to FM use	Diary and questionnaire	Descriptive stats and content analysis	Yes		Yes		No		Yes		Yes		Can't tell		Can't tell		Yes		Yes		Yes
21	Hallberg 1996	Women with noise-induced hearing loss: An invisible group?	Sarah Hughes	Women with noise-induced hearing loss: An invisible group?	Hallberg & Jansson	1996	Sweden		10	59 (SD = 7.6, range 46 - 71)	10 (100%)	not reported	PTA = 59.6 dB HL	hearing aids	not reported	To describe, from the perspective of women with noise-induced hearing loss (NIHL), their experiences of noise as a threat to health and their having to live with a hearing disability, i.e., behaviours, thoughts, and emotions in auditory demanding situations.	in-depth interview	grounded theory	Yes		Yes		No	n = 10 is quite small, no sample for verification	Yes		Yes		Can't tell	not reported	Can't tell	none reported	Can't tell	more thematic than pure grounded theory, limited use of quotes, limited engagement with literature especially from a feminist/gender perspective	Yes		Yes	Theme relating to coping strategies might be useful.
21	Hallberg 1996	Women with noise-induced hearing loss: An invisible group?	Katie Neal	Women with noise-induced hearing loss: An invisible group?	Hallberg and Jansson	1996	Sweden		10	59	All 100%	Not specified	NIHL	HA	Not stated	Experience of women with NIHL	Interview	Grounded Theory	Yes		Yes		Can't tell		Yes		Yes		Can't tell		Can't tell		No		No		No
18	Jonsson 2018	Women's Lived Experiences of Disabling Hearing Loss in Daily Life	Sarah Hughes	Women's lived experiences of disabling hearing loss in daily life	Jonsson & Hedelin	2018	Sweden			47.3 years (range = 36 - 56 years)	10 (100%)	not reported	moderate HL	not reported	psoriasis, arthrosis, rheumatic, diabetes, heart, tinnitus	To achieve a deeper understanding of what a moderate hearing loss means for middle-aged women	interviews	phenomenology	Yes		Yes		Yes		Yes		Yes		Yes	in part, the authors discussed "holding back of own pre-understandings" but a limited description in detail of what was done.	Yes		Yes		Yes		No	Limited, study focusses on the psychosocial implications of HL in women
18	Jonsson 2018	Women's Lived Experiences of Disabling Hearing Loss in Daily Life	Katie Neal	Women's Lived Experiences of Disabling Hearing Loss in Daily Life	Jonssson and Hedelin	2018	Sweden		10	36-56	0.1	Not stated	Moderate	Not reported	Reported	To understand what moderate hearing loss means for middle-aged women	Interview	Phenomenology	Yes		Yes		Yes		Yes		Yes		Yes		Yes		Yes		Yes		No
